# Supplementary material for: Citrus Wastes as Source of Pectin and Bioactive Compounds Extracted via One-Pot Microwave Process: An In Situ Path to Modulated Property Control
Source: Polymers (Basel). 2025 Feb 28;17(5):659. doi: 10.3390/polym17050659 (PMC11902335; doi:10.3390/polym17050659)
Supplement: Supplementary file 1 [file polymers-17-00659-s001.zip]

Archive with 1 entries (1 files):
- polymers-3481583-supplementary.pdf
